# Supplementary material for: Investigating the Features of PDO Green Hams during Salting: Insights for New Markers and Genomic Regions in Commercial Hybrid Pigs
Source: Animals (Basel). 2021 Jan 1;11(1):68. doi: 10.3390/ani11010068 (PMC7823679; doi:10.3390/ani11010068)
Supplement: Supplementary file 1 [file animals-11-00068-s001.zip]

Archive with 9 entries (9 files):
- Figure S1.docx
- File S1.xlsx
- Table S1.xlsx
- Table S2.docx
- Table S3.docx
- Table S4.docx
- Table S5.xlsx
- Table S6.xlsx
- table S7.xlsx
