# Supplementary material for: Investigating the Features of PDO Green Hams during Salting: Insights for New Markers and Genomic Regions in Commercial Hybrid Pigs
Source: Animals (Basel). 2021 Jan 1;11(1):68. doi: 10.3390/ani11010068 (PMC7823679; doi:10.3390/ani11010068)
Supplement: Supplementary file 1 [file animals-11-00068-s001.zip › File S1.xlsx]

## Sheet: pHu
pHu	Chromosome	Position	A1	A2	N	effB	se_effB	chi2.1df	P1df	effAB	effBB	chi2.2df	P2df	Pc1df
WU_10.2_18_17949287	18	17103785	G	A	169	0.0616442	0.013805	19.9392	7.99e-06	0.0463325	0.23979	25.3111	3.19e-06	2.54e-06
WU_10.2_4_91195648	4	83519869	C	A	169	0.0387986	0.00994506	15.2201	9.57e-05	0.0223985	0.105003	19.2136	6.73e-05	3.94e-05
H3GA0053382	12	4600682	G	A	169	0.0631431	0.0164232	14.7821	0.000121	0.0631431	NA	14.7821	0.000121	5.09e-05
INRA0054416	17	53948038	G	A	169	0.0397964	0.0106615	13.9332	0.000189	0.0171673	0.136018	21.5893	2.05e-05	8.38e-05
ALGA0119330	3	124812978	A	G	169	0.0350494	0.00959526	13.3428	0.000259	0.0121246	0.0964981	19.9519	4.65e-05	0.000119
ASGA0011041	2	102418488	G	A	169	-0.0331135	0.00925378	12.8048	0.000346	-0.0369813	-0.0652913	12.9238	0.00156	0.000163
ASGA0020540	4	84744830	A	C	169	0.0360696	0.0100845	12.7931	0.000348	0.022277	0.0998889	15.7822	0.000374	0.000164
DRGA0002297	1	249265272	C	A	169	0.0507171	0.0145622	12.1298	0.000496	0.0191882	0.305287	29.1709	4.63e-07	0.000243
WU_10.2_8_28019439	8	26794396	A	G	169	0.0456706	0.0131528	12.0569	0.000516	0.00569069	0.222276	29.6235	3.69e-07	0.000253
ALGA0024672	4	38375606	G	A	166	0.0435168	0.0126804	11.7773	0.0006	0.0190697	0.234525	25.3191	3.18e-06	0.000299
H3GA0013324	4	87685065	G	A	169	0.0306099	0.00899447	11.5817	0.000666	0.0051971	0.0825543	18.3775	0.000102	0.000336
ASGA0020587	4	85890987	A	G	169	-0.0339764	0.0100789	11.364	0.000749	-0.0430605	-0.0668251	11.9321	0.00256	0.000382
ASGA0105418	5	90568745	A	G	169	0.0393132	0.0117631	11.1694	0.000832	0.0316372	0.13855	13.3205	0.00128	0.000429
ASGA0098854	9	128436513	G	A	169	-0.0334147	0.0100076	11.1484	0.000841	-0.0413486	-0.0535573	12.0924	0.00237	0.000434
WU_10.2_9_141093213	9	128584671	A	G	169	-0.0334147	0.0100076	11.1484	0.000841	-0.0413486	-0.0535573	12.0924	0.00237	0.000434
ASGA0044858	9	128597573	G	A	169	-0.0334147	0.0100076	11.1484	0.000841	-0.0413486	-0.0535573	12.0924	0.00237	0.000434
ALGA0026510	4	87596578	C	A	169	0.0302979	0.00909102	11.1071	0.00086	0.00638914	0.08225	17.3243	0.000173	0.000445
MARC0071794	4	87635764	C	A	169	0.0321562	0.00974892	10.8797	0.000972	0.0160376	0.0892194	14.1935	0.000828	0.00051
ASGA0097473	15	139036062	G	A	169	0.0431075	0.0130705	10.8773	0.000973	-0.00300349	0.501848	77.0969	1.81e-17	0.00051
H3GA0010970	3	125831785	A	G	169	0.0321274	0.00977867	10.7942	0.00102	0.0198983	0.0827298	12.8829	0.00159	0.000536

## Sheet: Lean GH
Lean GH (%)	Chromosome	Position	A1	A2	N	effB	se_effB	chi2.1df	P1df	effAB	effBB	chi2.2df	P2df	Pc1df
ASGA0016987	4	2020990	A	G	165	-0.487185	0.118695	16.847	4.05164e-05	-0.517569	-0.959215	16.8976	0.000214153	1.42435e-05
ALGA0002237	1	30193313	G	A	165	-0.637205	0.161645	15.5393	8.08068e-05	-0.718317	-0.412887	17.192	0.000184845	3.0698e-05
H3GA0000815	1	11662820	A	G	165	0.457285	0.118835	14.8076	0.000119054	0.498709	0.878357	14.9152	0.000577029	4.72345e-05
ASGA0001055	1	11684450	A	G	165	0.457285	0.118835	14.8076	0.000119054	0.498709	0.878357	14.9152	0.000577029	4.72345e-05
H3GA0018234	6	76580845	G	A	165	-0.535112	0.14044	14.5181	0.00013882	-0.678987	-0.588607	17.1177	0.000191837	5.60307e-05
MARC0054052	8	31199178	A	G	165	-0.48262	0.127154	14.4061	0.000147322	-0.672592	-0.69136	16.8825	0.000215782	5.98588e-05
WU_10.2_10_74525323	10	67761666	A	G	165	0.495128	0.134643	13.5227	0.000235689	0.625928	0.696321	15.2454	0.000489214	0.000100919
ASGA0099044	12	49721591	A	G	165	-0.44148	0.12085	13.3454	0.000259057	-0.169541	-0.954275	16.8256	0.000222005	0.0001121
ASGA0001065	1	11618703	A	G	165	0.517974	0.143353	13.0557	0.000302359	0.542475	0.945153	13.1304	0.00140852	0.000133108
WU_10.2_6_29685825	6	33143660	G	A	165	-0.429029	0.119772	12.831	0.000340916	-0.373125	-0.888206	13.0063	0.00149869	0.000152098
ALGA0094268	17	29976476	A	G	165	-0.457415	0.128058	12.7587	0.000354348	-0.250985	-1.2412	16.1791	0.000306734	0.000158772
MARC0003849	2	109052957	G	A	165	-0.49189	0.138033	12.6991	0.000365834	-0.608556	-0.674361	14.0471	0.000890679	0.0001645
WU_10.2_12_52018803	12	50031641	C	A	165	-0.442964	0.126169	12.3263	0.000446629	-0.459611	-0.871055	12.3447	0.0020863	0.00020533
ALGA0016062	2	132579889	A	C	162	0.435287	0.125582	12.0143	0.000527942	0.280948	1.05341	13.6816	0.00106922	0.000247254
MARC0064785	10	60634967	A	G	165	0.631752	0.182339	12.0043	0.000530793	0.653616	1.1059	12.0635	0.00240125	0.000248738
ASGA0029572	6	137682936	A	G	165	-0.445695	0.12979	11.7922	0.000594788	-0.308249	-0.991831	12.948	0.00154307	0.000282263
ASGA0035487	7	97082645	A	C	165	0.533135	0.155536	11.7494	0.00060864	0.50981	1.23557	11.8532	0.00266752	0.000289574
MARC0110724	1	632758	G	A	165	0.399665	0.117132	11.6423	0.0006447	0.474333	0.767993	11.9339	0.00256208	0.00030869
WU_10.2_1_1216084	1	672475	G	A	165	0.399665	0.117132	11.6423	0.0006447	0.474333	0.767993	11.9339	0.00256208	0.00030869
WU_10.2_1_1334349	1	734657	A	G	165	0.399665	0.117132	11.6423	0.0006447	0.474333	0.767993	11.9339	0.00256208	0.00030869

## Sheet: Weight GH
Weight GH (kg)	Chromosome	Position	A1	A2	N	effB	se_effB	chi2.1df	P1df	effAB	effBB	chi2.2df	P2df	Pc1df
CASI0010463	15	12997362	A	G	165	-0.316436	0.0749627	17.8189	2.42953e-05	-0.353252	-0.507482	18.4397	9.9052e-05	5.48372e-06
WU_10.2_14_144250775	14	132664262	G	A	165	0.311863	0.0771159	16.3546	5.25288e-05	0.191499	1.12196	24.1687	5.64709e-06	1.33307e-05
ASGA0104816	17	46505820	G	A	165	0.242682	0.0650401	13.9223	0.00019052	0.17606	0.537141	14.91	0.000578535	5.87512e-05
MARC0089876	8	134057999	G	A	165	-0.242941	0.06545	13.7779	0.000205745	-0.277897	-0.446887	14.0798	0.000876213	6.41854e-05
ASGA0026341	5	74704457	A	G	165	0.392026	0.105687	13.7591	0.000207813	0.392026	NA	13.7591	0.000207813	6.49283e-05
ALGA0104737	5	3308399	G	A	165	-0.230804	0.0635248	13.2008	0.000279829	-0.277447	-0.42078	13.688	0.00106581	9.14316e-05
WU_10.2_8_27042051	8	25779521	A	C	165	0.331172	0.0927638	12.7453	0.00035691	0.342914	0.565007	12.8229	0.00164265	0.000120957
WU_10.2_6_6807644	6	6227306	A	G	165	0.233267	0.0657835	12.5739	0.000391164	0.206516	0.491396	12.7438	0.00170894	0.000134401
ALGA0044906	7	112364405	C	A	165	0.3778	0.107718	12.3012	0.000452663	0.35446	1.04969	12.629	0.00180987	0.000158973
WU_10.2_9_147421641	9	134161791	G	A	165	-0.219342	0.0626795	12.2459	0.000466276	-0.191987	-0.452711	12.3914	0.00203813	0.000164482
WU_10.2_7_118557013	7	111991773	A	G	165	0.315573	0.090276	12.2195	0.000472923	0.203743	1.21744	16.9584	0.000207742	0.000167181
ASGA0031062	7	8857898	C	A	165	0.27538	0.0792889	12.0626	0.000514443	0.178264	0.834074	14.8432	0.000598195	0.000184164
ALGA0067072	12	54929793	A	G	165	0.238688	0.068841	12.0217	0.000525843	0.15319	0.607193	13.7483	0.0010342	0.000188863
ALGA0013086	2	37795668	G	A	165	-0.235717	0.0686747	11.7811	0.00059834	-0.265188	-0.440128	12.0002	0.00247853	0.000219092
ALGA0044854	7	111934995	A	G	165	0.310329	0.0908607	11.6652	0.000636804	0.275395	0.799693	12.1098	0.00234632	0.000235358
WU_10.2_13_216907306	13	207030935	G	A	165	-0.214565	0.0629231	11.6278	0.000649737	-0.279149	-0.406244	12.3685	0.0020616	0.00024086
ALGA0044844	7	111869344	A	G	165	0.329527	0.0970486	11.5293	0.000685066	0.282636	0.997056	12.4918	0.00193839	0.000255973
WU_10.2_7_118541406	7	111976164	A	C	165	0.329527	0.0970486	11.5293	0.000685066	0.282636	0.997056	12.4918	0.00193839	0.000255973
WU_10.2_5_107361626	5	102420330	G	A	165	0.222674	0.0657556	11.4676	0.000708189	0.241783	0.425796	11.5569	0.00309346	0.000265927
ASGA0036244	7	112013868	G	A	165	0.323735	0.0962493	11.3131	0.000769604	0.276395	0.997489	12.3398	0.00209149	0.000292597

## Sheet: Weight 1S
Weight 1S (kg)	Chromosome	Position	A1	A2	N	effB	se_effB	chi2.1df	P1df	effAB	effBB	chi2.2df	P2df	Pc1df
CASI0010463	15	12997362	A	G	161	-0.330813	0.0773796	18.2773	1.90965e-05	-0.359439	-0.548512	18.68	8.78396e-05	4.12973e-06
WU_10.2_14_144250775	14	132664262	G	A	161	0.316604	0.0781026	16.4324	5.0417e-05	0.195031	1.12218	23.9724	6.22946e-06	1.26454e-05
ASGA0026341	5	74704457	A	G	161	0.407419	0.107643	14.3257	0.000153755	0.407419	NA	14.3257	0.000153755	4.56841e-05
ASGA0104816	17	46505820	G	A	161	0.242163	0.0656688	13.5987	0.000226345	0.175004	0.534603	14.5551	0.000690874	7.13045e-05
MARC0089876	8	134057999	G	A	161	-0.242082	0.0663821	13.2991	0.000265534	-0.280635	-0.442611	13.6507	0.00108589	8.5692e-05
WU_10.2_8_27042051	8	25779521	A	C	161	0.338599	0.0935413	13.1028	0.00029486	0.349794	0.584866	13.1721	0.00137948	9.66722e-05
ALGA0104737	5	3308399	G	A	161	-0.230879	0.064282	12.9	0.000328588	-0.282179	-0.418549	13.4614	0.00119371	0.000109504
ALGA0044906	7	112364405	C	A	161	0.385442	0.1098	12.3229	0.000447424	0.365944	1.00805	12.5353	0.00189668	0.000156202
ALGA0013086	2	37795668	G	A	161	-0.2446	0.0699476	12.2284	0.000470688	-0.278211	-0.45112	12.5116	0.00191927	0.000165581
WU_10.2_7_118557013	7	111991773	A	G	161	0.318676	0.0915918	12.1055	0.000502725	0.209628	1.1935	16.3671	0.000279205	0.000178611
WU_10.2_13_216907306	13	207030935	G	A	161	-0.223141	0.0643724	12.0159	0.000527481	-0.281173	-0.425601	12.595	0.00184088	0.000188765
WU_10.2_6_6807644	6	6227306	A	G	161	0.232696	0.0671797	11.9978	0.000532644	0.198961	0.498293	12.2639	0.00217235	0.000190891
ALGA0067072	12	54929793	A	G	161	0.240484	0.0696485	11.922	0.000554746	0.151424	0.612756	13.7192	0.00104934	0.00020003
ALGA0006933	1	168893697	A	G	161	0.41024	0.11963	11.7597	0.00060527	0.489859	0.04879	14.0882	0.000872559	0.000221122
ASGA0031062	7	8857898	C	A	161	0.27498	0.0802858	11.7308	0.000614757	0.17508	0.834197	14.5375	0.000696999	0.000225113
ALGA0044854	7	111934995	A	G	161	0.31447	0.0921967	11.634	0.000647588	0.285743	0.772064	11.918	0.00258247	0.000238993
WU_10.2_9_147421641	9	134161791	G	A	161	-0.215133	0.0635155	11.4724	0.000706377	-0.190563	-0.442167	11.5841	0.00305165	0.000264107
ALGA0023142	4	11037192	A	G	161	0.235046	0.0695475	11.4221	0.000725769	0.29164	0.381694	12.2121	0.00222931	0.000272461
ALGA0044844	7	111869344	A	G	161	0.332719	0.0986223	11.3816	0.000741745	0.291178	0.955934	12.0912	0.00236822	0.000279369
WU_10.2_7_118541406	7	111976164	A	C	161	0.332719	0.0986223	11.3816	0.000741745	0.291178	0.955934	12.0912	0.00236822	0.000279369

## Sheet: Weight ES
Weight ES (kg)	Chromosome	Position	A1	A2	N	effB	se_effB	chi2.1df	P1df	effAB	effBB	chi2.2df	P2df	Pc1df
CASI0010463	15	12997362	A	G	154	-0.348438	0.0791769	19.3666	1.07877e-05	-0.382349	-0.569709	19.8801	4.82056e-05	2.1519e-06
WU_10.2_14_144250775	14	132664262	G	A	154	0.34075	0.0797989	18.2339	1.95374e-05	0.221983	1.13478	24.7659	4.18948e-06	4.26686e-06
ASGA0026341	5	74704457	A	G	154	0.443861	0.112719	15.5059	8.22491e-05	0.443861	NA	15.5059	8.22491e-05	2.23458e-05
WU_10.2_7_118557013	7	111991773	A	G	154	0.35729	0.0939904	14.4503	0.00014391	0.255628	1.20469	17.7765	0.000138003	4.25478e-05
ALGA0044906	7	112364405	C	A	154	0.425013	0.112381	14.3027	0.000155639	0.413562	0.983999	14.3701	0.000757842	4.65627e-05
WU_10.2_8_27042051	8	25779521	A	C	154	0.372951	0.0997601	13.9762	0.000185138	0.37862	0.654268	14.0065	0.000908938	5.68567e-05
ASGA0104816	17	46505820	G	A	154	0.252947	0.0677715	13.9305	0.000189696	0.188952	0.548883	14.7242	0.00063487	5.84703e-05
MARC0089876	8	134057999	G	A	154	-0.253173	0.0692308	13.3732	0.000255249	-0.27716	-0.477347	13.5081	0.00116614	8.22703e-05
ALGA0023142	4	11037192	A	G	154	0.258992	0.0709614	13.3207	0.00026249	0.342594	0.397514	14.8435	0.000598114	8.49609e-05
ALGA0044854	7	111934995	A	G	154	0.342819	0.0939904	13.3034	0.000264927	0.323786	0.77739	13.42	0.00121869	8.5869e-05
ALGA0044844	7	111869344	A	G	154	0.365041	0.100664	13.1504	0.00028746	0.332694	0.948636	13.5506	0.00114165	9.43226e-05
WU_10.2_7_118541406	7	111976164	A	C	154	0.365041	0.100664	13.1504	0.00028746	0.332694	0.948636	13.5506	0.00114165	9.43226e-05
WU_10.2_13_216907306	13	207030935	G	A	154	-0.240745	0.0666316	13.0543	0.000302583	-0.295071	-0.460595	13.5424	0.0011463	0.000100052
WU_10.2_4_11356693	4	11068452	G	A	154	0.25624	0.0709798	13.0324	0.000306154	0.339423	0.393985	14.5131	0.000705553	0.000101412
ASGA0036244	7	112013868	G	A	154	0.357621	0.0998011	12.8403	0.000339229	0.323947	0.948983	13.2953	0.00129705	0.000114112
H3GA0023109	7	112583530	G	A	154	0.412075	0.11543	12.7442	0.000357114	0.39812	0.976171	12.8318	0.00163532	0.000121058
WU_10.2_5_107361626	5	102420330	G	A	154	0.243008	0.0691624	12.3452	0.000442113	0.234256	0.495668	12.3628	0.0020675	0.000154746
ASGA0031062	7	8857898	C	A	154	0.27856	0.082023	11.5337	0.00068347	0.169656	0.851875	14.5863	0.000680175	0.000255328
WU_10.2_7_118513666	7	111948429	A	G	154	0.321391	0.0946398	11.5324	0.000683924	0.294581	0.768863	11.7541	0.002803	0.000255523
ASGA0024554	5	13023947	A	G	154	0.254484	0.0752439	11.4387	0.000719296	0.215147	0.601072	11.951	0.00254021	0.000270769

## Sheet: Weight loss 1S
Weight loss 1S (%)	Chromosome	Position	A1	A2	N	effB	se_effB	chi2.1df	P1df	effAB	effBB	chi2.2df	P2df	Pc1df
ASGA0031014	7	8081734	G	A	161	0.160503	0.0393844	16.6079	4.59595e-05	0.136857	0.698171	19.9057	4.75922e-05	1.00086e-05
WU_10.2_10_74620421	10	67919711	A	G	161	0.114493	0.0287337	15.8771	6.75911e-05	0.119545	0.218034	15.9312	0.000347211	1.56939e-05
WU_10.2_18_37996682	18	35025370	A	G	161	-0.110019	0.0291395	14.255	0.000159637	-0.106942	-0.226803	14.2758	0.000794407	4.27376e-05
ASGA0099816	18	35040613	G	A	161	-0.110019	0.0291395	14.255	0.000159637	-0.106942	-0.226803	14.2758	0.000794407	4.27376e-05
WU_10.2_10_74563174	10	67829797	G	A	161	0.117314	0.0313178	14.0321	0.00017972	0.126399	0.194175	14.2881	0.000789544	4.90655e-05
WU_10.2_11_19643188	11	19181606	G	A	161	-0.0980922	0.0271296	13.0732	0.000299546	-0.0566464	-0.23124	15.5027	0.000430171	8.89667e-05
ASGA0091138	5	81631247	G	A	161	0.0909407	0.0252942	12.9263	0.000324004	0.134752	0.176151	14.7018	0.000642022	9.74819e-05
ALGA0083427	15	3999081	A	G	161	0.103959	0.0296157	12.322	0.000447659	0.0848814	0.255459	13.0478	0.00146796	0.000142034
ASGA0093156	16	62558240	A	C	161	0.098076	0.0282609	12.0435	0.000519726	0.0913518	0.205486	12.1225	0.00233152	0.000168987
ASGA0035500	7	97732109	A	G	161	0.0934785	0.0274415	11.604	0.000658095	0.077816	0.187247	11.8019	0.00273688	0.000222413
ALGA0015085	2	113594771	G	A	161	0.100349	0.029501	11.5705	0.000670054	0.136902	0.101434	14.6505	0.000658702	0.000227123
ALGA0124172	18	49850369	A	G	161	-0.112806	0.0332719	11.4949	0.000697871	-0.112869	-0.225317	11.4949	0.00319088	0.000238131
WU_10.2_16_72120302	16	66276888	A	G	161	0.0921351	0.0272059	11.4689	0.000707688	0.101813	0.170185	11.6155	0.00300423	0.000242033
ALGA0000913	1	10483162	A	G	161	-0.0825512	0.0244641	11.3864	0.000739831	-0.058464	-0.166901	11.8983	0.00260801	0.00025487
WU_10.2_15_3503213	15	3960225	A	C	161	0.106094	0.0315703	11.2933	0.000777865	0.0924128	0.253109	11.6558	0.00294422	0.000270178
MARC0041999	2	28481569	G	A	161	0.085403	0.0255232	11.1963	0.000819599	0.0683551	0.178674	11.5346	0.0031282	0.000287114
DRGA0008674	8	83190948	A	G	161	-0.085017	0.0254288	11.1779	0.000827779	-0.0483689	-0.203681	12.8368	0.0016313	0.00029045
ALGA0093121	17	11511966	A	G	161	-0.0899554	0.0269863	11.1114	0.000857995	-0.150787	-0.108441	17.0122	0.000202227	0.00030282
WU_10.2_1_12711028	1	10529704	G	A	161	-0.0846434	0.0257218	10.8289	0.000999271	-0.048612	-0.196907	12.5741	0.00186026	0.000361563
ALGA0115518	18	35186518	A	G	161	-0.0910715	0.0277509	10.7699	0.00103163	-0.107204	-0.159311	11.2248	0.00365227	0.000375216

## Sheet: Weight loss ES
Weight loss ES (%)	Chromosome	Position	A1	A2	N	effB	se_effB	chi2.1df	P1df	effAB	effBB	chi2.2df	P2df	Pc1df
ALGA0022599	4	6665856	A	G	154	0.13546	0.0350409	14.9441	0.000110743	0.11032	0.320329	15.6574	0.000398139	2.8999e-05
WU_10.2_4_6446641	4	6633066	A	G	154	0.132306	0.0355254	13.8702	0.000195876	0.114548	0.307804	14.3055	0.000782708	5.62152e-05
MARC0031758	4	6351785	A	G	154	0.110382	0.0313215	12.4196	0.000424849	0.112246	0.220348	12.422	0.00200727	0.000138014
WU_10.2_12_12132213	12	11665857	C	A	154	0.15796	0.0448379	12.4108	0.000426855	0.15796	NA	12.4108	0.000426855	0.000138771
ASGA0100483	9	134359969	A	G	154	-0.111697	0.0319094	12.2532	0.000464458	-0.118817	-0.218729	12.298	0.00213566	0.000153043
ALGA0032158	5	59383772	A	G	154	-0.132115	0.0380537	12.0534	0.000516989	-0.0969129	-0.362947	13.6026	0.00111232	0.000173288
11_4234340	11	4826540	A	G	154	-0.184122	0.0538936	11.6717	0.000634566	-0.200922	-0.185227	12.2544	0.00218272	0.000219754
DIAS0003309	8	67601541	G	A	154	-0.108686	0.0318955	11.6115	0.000655468	-0.142532	-0.183251	12.7714	0.0016855	0.000228166
H3GA0024939	8	67647137	G	A	154	-0.108686	0.0318955	11.6115	0.000655468	-0.142532	-0.183251	12.7714	0.0016855	0.000228166
MARC0114647	3	119827547	G	A	154	0.227321	0.0673387	11.3959	0.000736058	0.227321	NA	11.3959	0.000736058	0.000260986
WU_10.2_8_148440405	8	67104638	C	A	154	-0.100571	0.03041	10.9375	0.000942395	-0.14363	-0.180362	12.4221	0.0020071	0.000347517
WU_10.2_8_148242825	8	66928480	A	G	154	-0.097628	0.0296253	10.8599	0.000982714	-0.146725	-0.18092	12.5738	0.00186052	0.0003648
ASGA0039781	8	120094716	A	G	154	-0.106487	0.0323474	10.8371	0.000994886	-0.0953835	-0.219927	10.9441	0.00420255	0.00037004
H3GA0041116	14	80502942	G	A	154	0.101055	0.0307004	10.835	0.000995995	0.0867622	0.214244	11.021	0.00404415	0.000370518
WU_10.2_17_49887620	17	44791974	A	G	154	-0.127184	0.0387314	10.7829	0.00102442	-0.146934	-0.150228	11.6951	0.00288699	0.000382794
WU_10.2_8_148484345	8	67093187	G	A	154	-0.0972314	0.0296697	10.7396	0.00104869	-0.143152	-0.186339	12.1224	0.00233158	0.000393321
WU_10.2_8_148485522	8	67092010	A	G	154	-0.0972314	0.0296697	10.7396	0.00104869	-0.143152	-0.186339	12.1224	0.00233158	0.000393321
MARC0001720	9	30899891	A	G	154	-0.0972314	0.0296697	10.7396	0.00104869	-0.143152	-0.186339	12.1224	0.00233158	0.000393321
DRGA0014527	14	116905869	A	G	154	0.10905	0.0333347	10.7019	0.00107024	0.132032	0.18133	11.3311	0.00346332	0.000402701
WU_10.2_7_122895547	7	115778951	A	G	154	-0.0985009	0.0301212	10.6939	0.00107492	-0.184408	-0.205744	14.4045	0.000744897	0.000404738

## Sheet: Salt 1S
Salt 1S (%)	Chromosome	Position	A1	A2	N	effB	se_effB	chi2.1df	P1df	effAB	effBB	chi2.2df	P2df	Pc1df
WU_10.2_14_36295226	14	34218184	G	A	161	0.033337	0.00846175	15.5214	8.15747e-05	0.0283631	0.0737152	15.9609	0.000342081	1.70729e-05
ASGA0000817	1	8287008	A	G	161	0.0394356	0.0101478	15.1019	0.000101861	0.0332363	0.109938	16.2967	0.000289214	2.21955e-05
MARC0054325	2	144081684	A	G	161	0.0272717	0.00766714	12.652	0.000375168	0.0290163	0.0542368	12.6824	0.00176216	0.000103467
ALGA0082081	14	126985040	G	A	161	0.029667	0.008358	12.5992	0.000385911	0.0342744	0.052982	12.9544	0.00153812	0.000106971
ALGA0039614	7	23068991	G	A	161	0.0394653	0.0113595	12.0701	0.000512357	0.0402181	0.0724689	12.0924	0.0023668	0.000149442
ALGA0110693	6	3529851	A	G	161	0.030716	0.00902601	11.5808	0.000666378	0.0344049	0.0524003	11.9005	0.00260514	0.000203746
WU_10.2_1_6668278	1	5194780	A	G	161	0.0257184	0.00755984	11.5734	0.000669014	0.0145718	0.0563123	13.0322	0.00147945	0.000204697
MARC0007960	6	10611892	A	C	161	0.0314437	0.0093562	11.2945	0.00077736	0.0243232	0.0836772	12.4636	0.00196591	0.000244324
WU_10.2_2_147603137	2	141750399	G	A	161	-0.0278338	0.0082849	11.2868	0.000780617	-0.0255574	-0.0569183	11.3525	0.0034263	0.000245532
ALGA0096556	17	59638082	G	A	161	0.0370364	0.0110403	11.2537	0.00079464	0.0461423	0.0419916	12.6727	0.00177078	0.00025074
WU_10.2_6_10503233	6	10579993	A	G	161	0.0312254	0.00934647	11.1615	0.000835128	0.0240152	0.0837191	12.3809	0.00204889	0.000265868
WU_10.2_6_149180133	6	161477197	A	G	161	0.0372375	0.0111872	11.0794	0.000872929	0.023592	0.120064	13.9999	0.00091193	0.00028011
ALGA0076871	14	35028988	A	G	161	-0.02489	0.00752525	10.9398	0.000941227	-0.0273706	-0.0498088	10.9918	0.00410359	0.000306118
ASGA0017019	4	2140090	A	G	161	0.0259203	0.00785106	10.8999	0.000961685	0.00687263	0.0549414	14.4876	0.000714591	0.000313975
ALGA0028340	4	112875311	A	G	161	0.0240601	0.00729059	10.891	0.000966324	0.0193576	0.0493582	11.1214	0.00384615	0.000315761
DIAS0003070	5	10015814	A	G	161	0.034331	0.0104418	10.8099	0.00100961	0.0276088	0.114122	12.5689	0.00186506	0.000332497
WU_10.2_11_17987136	11	17652831	A	G	161	0.0255745	0.00786452	10.5747	0.00114645	0.0276983	0.0505581	10.6234	0.00493358	0.000386219
WU_10.2_7_16751682	7	15842796	C	A	161	0.0268448	0.00826393	10.5523	0.00116046	0.0267724	0.0537746	10.5523	0.00511195	0.000391786
ALGA0037706	6	165657661	G	A	158	0.0471456	0.0145169	10.5471	0.00116368	0.0609248	0.0398982	12.4798	0.00195007	0.000393067
MARC0093848	16	45374432	G	A	161	-0.0306087	0.00948547	10.4129	0.00125138	-0.0380647	-0.0325843	12.1255	0.00232796	0.0004282

## Sheet: Salt ES
Salt ES (%)	Chromosome	Position	A1	A2	N	effB	se_effB	chi2.1df	P1df	effAB	effBB	chi2.2df	P2df	Pc1df
INRA0000796	1	13370639	A	G	154	0.0148661	0.00358837	17.1632	3.43021e-05	0.0221307	0.0145873	23.3507	8.50065e-06	4.35692e-06
ASGA0102337	9	50457899	G	A	154	0.0167704	0.00428935	15.2864	9.23798e-05	0.0166984	0.0338107	15.287	0.000479142	1.45652e-05
WU_10.2_2_151101555	2	144872678	G	A	154	-0.0110192	0.00301324	13.3732	0.000255245	-0.0120458	-0.0217967	13.4412	0.00120583	5.01746e-05
WU_10.2_2_142049927	2	136447877	A	G	154	0.0162514	0.00451509	12.9553	0.000319015	0.0106829	0.049413	15.6592	0.000397789	6.58073e-05
H3GA0008193	2	146737278	A	C	154	0.0140021	0.00398695	12.3339	0.000444799	0.0132089	0.030842	12.4249	0.00200434	9.85761e-05
DRGA0000110	1	12971916	A	G	154	0.0157453	0.0044983	12.2519	0.000464781	0.0154988	0.0335844	12.2671	0.00216885	0.000103984
ALGA0079209	14	81174392	G	A	154	-0.0222348	0.00645639	11.8601	0.000573504	-0.0222348	NA	11.8601	0.000573504	0.000134247
MARC0065725	8	71581391	G	A	154	0.0114308	0.0033496	11.6458	0.000643461	0.00866331	0.0239635	12.1934	0.00225032	0.000154396
WU_10.2_2_146212506	2	140497689	G	A	154	0.0158038	0.00471555	11.2321	0.000803938	0.0162454	0.028383	11.2693	0.00357199	0.000202345
WU_10.2_15_118972045	15	107456185	C	A	154	-0.0135867	0.00408064	11.0859	0.000869885	-0.0131224	-0.0305173	11.1469	0.00379729	0.000222676
H3GA0011011	3	126519525	C	A	154	0.00981896	0.0029574	11.0233	0.00089975	0.0112163	0.0192161	11.1531	0.00378552	0.000231993
WU_10.2_2_159873963	2	58090756	G	A	154	0.0155034	0.00477241	10.553	0.00115997	0.0155034	NA	10.553	0.00115997	0.000315796
ALGA0002237	1	30193313	G	A	154	-0.0140468	0.00432619	10.5425	0.00116658	-0.0162185	-0.00702017	12.0485	0.00241939	0.000317984
WU_10.2_8_140952695	8	131721661	A	G	154	-0.0145492	0.0044983	10.4612	0.00121909	-0.0157187	-0.0191618	10.8036	0.00450835	0.000335437
DRGA0017574	2	144842462	C	A	154	-0.0111478	0.00345311	10.4222	0.00124509	-0.013729	-0.0180848	11.2035	0.00369132	0.000344138
ALGA0116847	2	144844613	A	G	154	-0.0111478	0.00345311	10.4222	0.00124509	-0.013729	-0.0180848	11.2035	0.00369132	0.000344138
ASGA0012490	2	140583599	A	G	154	0.0122594	0.00388125	9.97692	0.00158514	0.00987457	0.0315399	10.7044	0.00473767	0.000461287
ALGA0027100	4	96869301	G	A	154	-0.0113699	0.00364858	9.71103	0.00183165	-0.0118616	-0.0214805	9.74546	0.00765246	0.000549681
WU_10.2_2_143762739	2	138098292	G	A	154	-0.00975867	0.00314969	9.59941	0.0019464	-0.0101124	-0.0192867	9.60967	0.00819005	0.000591715
ALGA0083017	14	135984952	G	A	154	0.0137388	0.00444862	9.53783	0.0020128	0.00833064	0.0751464	17.3678	0.000169293	0.000616279

## Sheet: Legend
Term	Explanation
pHu	ultimate pH measured 24 hours post-mortem at the level of Semimembranosus muscle
Lean GH (%)	Lean content of green hams
Weight GH (kg)	Weight of green hams
Weight 1S (kg)	Weight of hams at first salting
Weight ES (kg)	Weight of hams at the end of salting
Weight loss 1S (%)	Weight loss of the hams obtained as difference between the weight at first salting and the green ham weight
Weight loss ES (%)	Weight loss of the hams obtained as difference between the weight at the end of salting and the green ham weight
Salt 1S (%)	Salt content of the lean part of the hams at first salting period
Salt ES (%)	Salt content of the lean part of the hams at the end of salting period
Chromosome	The chromosomal location of the marker in Sus scrofa Genome Assembly Build 11.1
Position	The position in basepairs of the marker in Sus scrofa Genome Assembly Build 11.1
A1	Allele 1
A2	Allele 2
N	Number of observations used for the estimation of the associations
effB	Effect of the B allele in allelic test
se_effB	Standard error of the effB
chi2.1df	Vector of the estimate of chi-square statistics for 1df chi-square test
P1df	List of P-values of 1-d.f. (additive or allelic) test for association bestween SNP and trait
effAB	Effect of the AB genotype in genotypic test
effBB	Effect of the BB genotype in genotypic test
chi2.2df	Vector of the estimate of chi-square statistics for 2df chi-square test
P2df	List of P-values of 2-d.f. (genotypic) test for association bestween SNP and trait
Pc1df	P-values from the 1-d.f. test for association bestween SNP and trait; the statistics is corrected for possible inflation
