# Supplementary material for: Investigating the Features of PDO Green Hams during Salting: Insights for New Markers and Genomic Regions in Commercial Hybrid Pigs
Source: Animals (Basel). 2021 Jan 1;11(1):68. doi: 10.3390/ani11010068 (PMC7823679; doi:10.3390/ani11010068)
Supplement: Supplementary file 1 [file animals-11-00068-s001.zip › Table S1.xlsx]

## Sheet: Table S1
Sus scrofa chromosome	Number of SNPs in each cromosome	Thresholds for chromosome-wide (yellow cells) and genome-wide (orange cell) significance
1	5241	9.54016e-06
2	3464	1.44342e-05
3	3133	1.59591e-05
4	3411	1.46585e-05
5	2533	1.97394e-05
6	4139	1.20802e-05
7	3379	1.47973e-05
8	3075	1.62602e-05
9	3360	1.4881e-05
10	2283	2.1901e-05
11	2039	2.45218e-05
12	2151	2.3245e-05
13	3947	1.26678e-05
14	3600	1.38889e-05
15	3122	1.60154e-05
16	2068	2.41779e-05
17	1824	2.74123e-05
18	1522	3.28515e-05
Genome-wide	54291	9.20963e-07
