# Supplementary material for: Investigating the Features of PDO Green Hams during Salting: Insights for New Markers and Genomic Regions in Commercial Hybrid Pigs
Source: Animals (Basel). 2021 Jan 1;11(1):68. doi: 10.3390/ani11010068 (PMC7823679; doi:10.3390/ani11010068)
Supplement: Supplementary file 1 [file animals-11-00068-s001.zip › Table S5.xlsx]

## Sheet: Sheet1
Chromosome/scaffold name	Gene start (bp)	Gene end (bp)	Gene stable ID	Strand	Gene name	Gene type
1	7852739	7857230	ENSSSCG00000048737	1		lncRNA
1	7881148	7884836	ENSSSCG00000043250	1		lncRNA
1	8007001	8081817	ENSSSCG00000004052	-1	FNDC1	protein_coding
1	8143696	8166381	ENSSSCG00000045315	1		lncRNA
1	8168887	8178575	ENSSSCG00000035342	-1		lncRNA
1	8170254	8192791	ENSSSCG00000047337	1		lncRNA
1	8208084	8219630	ENSSSCG00000004053	1	TAGAP	protein_coding
1	8243905	8265659	ENSSSCG00000004055	1	RSPH3	protein_coding
1	8331477	8333054	ENSSSCG00000051477	-1		lncRNA
1	8348658	8355071	ENSSSCG00000046349	1		lncRNA
1	8357112	8360010	ENSSSCG00000044993	-1		lncRNA
1	8399794	8403335	ENSSSCG00000045141	-1		lncRNA
1	8403453	8452750	ENSSSCG00000004058	1	EZR	protein_coding
1	8453283	8546530	ENSSSCG00000004057	-1	SYTL3	protein_coding
1	8556059	8563679	ENSSSCG00000033107	1	DYNLT1	protein_coding
1	8563545	8635681	ENSSSCG00000024876	-1	TMEM181	protein_coding
1	8655544	8824497	ENSSSCG00000031776	-1		protein_coding
1	8669252	8675249	ENSSSCG00000047460	1		pseudogene
1	8742510	8891584	ENSSSCG00000043930	-1		protein_coding
1	11429862	11445927	ENSSSCG00000044169	-1		lncRNA
1	11446060	11500978	ENSSSCG00000004068	1	NOX3	protein_coding
1	11566249	11653881	ENSSSCG00000024361	1	TFB1M	protein_coding
1	11648507	11799068	ENSSSCG00000004065	-1	TIAM2	protein_coding
1	11767640	12122348	ENSSSCG00000004070	-1	SCAF8	protein_coding
1	12182683	12186093	ENSSSCG00000044991	-1		protein_coding
1	13010756	13029219	ENSSSCG00000041027	-1		lncRNA
1	13178845	13181892	ENSSSCG00000050641	-1		lncRNA
1	13340354	13442058	ENSSSCG00000004075	1	RGS17	protein_coding
1	13446490	13458288	ENSSSCG00000004076	1	MTRF1L	protein_coding
1	13467501	13505936	ENSSSCG00000004077	1	FBXO5	protein_coding
1	13611311	13620269	ENSSSCG00000004078	-1	VIP	protein_coding
1	13649498	13688676	ENSSSCG00000031536	-1	MYCT1	protein_coding
1	13715171	13916889	ENSSSCG00000004081	1		protein_coding
1	29625781	29753607	ENSSSCG00000021443	1	SGK1	protein_coding
1	29836056	29901995	ENSSSCG00000004172	1	SLC2A12	protein_coding
1	29899957	29936718	ENSSSCG00000022387	-1	TBPL1	protein_coding
1	29909161	29913040	ENSSSCG00000051738	1		pseudogene
1	29973380	29978255	ENSSSCG00000033258	-1	TCF21	protein_coding
1	30026050	30031236	ENSSSCG00000046186	1		lncRNA
1	30057784	30059967	ENSSSCG00000047444	1		protein_coding
1	30261909	30575559	ENSSSCG00000034139	-1	EYA4	protein_coding
1	30631026	30645089	ENSSSCG00000044729	-1		lncRNA
4	1517980	1521403	ENSSSCG00000038965	1	ARC	protein_coding
4	1540596	1569447	ENSSSCG00000033726	1		protein_coding
4	1582324	1659163	ENSSSCG00000035891	-1	ADGRB1	protein_coding
4	1629425	1631964	ENSSSCG00000050724	1		protein_coding
4	1686530	1805284	ENSSSCG00000036022	1		protein_coding
4	1848802	1852727	ENSSSCG00000051449	-1		lncRNA
4	1924495	1970085	ENSSSCG00000051425	1		lncRNA
4	2004990	2012685	ENSSSCG00000032079	1		lncRNA
4	2005507	2008663	ENSSSCG00000042284	-1		lncRNA
4	2017628	2021175	ENSSSCG00000046343	-1		lncRNA
4	2132474	2139218	ENSSSCG00000043193	-1		lncRNA
4	2251171	2255371	ENSSSCG00000041622	1		lncRNA
4	2269096	2273616	ENSSSCG00000044629	-1		pseudogene
4	2282120	2342886	ENSSSCG00000005928	1	MROH5	protein_coding
4	2345118	2364672	ENSSSCG00000036569	-1	PTP4A3	protein_coding
4	2404291	2408812	ENSSSCG00000021284	1	GPR20	protein_coding
4	2423887	2435347	ENSSSCG00000048659	-1		lncRNA
4	2472259	2520109	ENSSSCG00000005930	1	SLC45A4	protein_coding
4	6057531	6201386	ENSSSCG00000045100	-1		lncRNA
4	6282075	6446390	ENSSSCG00000005941	-1	KHDRBS3	protein_coding
4	6769491	6785779	ENSSSCG00000043477	-1		lncRNA
4	6818609	6833454	ENSSSCG00000045721	1		lncRNA
4	6822774	6825806	ENSSSCG00000048662	-1		lncRNA
4	6863567	6882897	ENSSSCG00000047159	-1		lncRNA
4	6884345	6887999	ENSSSCG00000040767	1		protein_coding
4	6889297	6892593	ENSSSCG00000043376	1		processed_pseudogene
4	6903895	6980870	ENSSSCG00000048702	1		lncRNA
4	6948669	6948747	ENSSSCG00000018757	1	ssc-mir-30d	miRNA
4	6952794	6952869	ENSSSCG00000019231	1	ssc-mir-30b	miRNA
4	6952833	6960847	ENSSSCG00000042798	1		lncRNA
4	6954164	7014010	ENSSSCG00000048678	1		lncRNA
4	6975003	6977972	ENSSSCG00000047280	-1		lncRNA
4	6983256	6990421	ENSSSCG00000047438	-1		lncRNA
4	7016753	7374053	ENSSSCG00000030947	1	ZFAT	protein_coding
4	82911574	83069702	ENSSSCG00000006303	-1	DCAF6	protein_coding
4	83069748	83096990	ENSSSCG00000006304	1	MPC2	protein_coding
4	83070363	83070457	ENSSSCG00000037094	1	ssc-mir-9810	miRNA
4	83098285	83204453	ENSSSCG00000006305	1	ADCY10	protein_coding
4	83219154	83219230	ENSSSCG00000019847	-1		snoRNA
4	83235470	83316405	ENSSSCG00000006306	-1	MPZL1	protein_coding
4	83322208	83404102	ENSSSCG00000006307	-1	RCSD1	protein_coding
4	83457511	83469931	ENSSSCG00000006308	1	CREG1	protein_coding
4	83458417	83586650	ENSSSCG00000006309	1	CD247	protein_coding
4	83596194	83777283	ENSSSCG00000006310	-1	POU2F1	protein_coding
4	83871436	83902292	ENSSSCG00000006311	-1	DUSP27	protein_coding
4	83904915	83941563	ENSSSCG00000006312	1	GPA33	protein_coding
4	83975347	84040709	ENSSSCG00000006316	-1	MAEL	protein_coding
5	74278847	74283918	ENSSSCG00000048392	1		lncRNA
5	74293613	74299142	ENSSSCG00000047319	1		lncRNA
5	74502099	74672737	ENSSSCG00000000795	-1	ADAMTS20	protein_coding
5	74782814	74834428	ENSSSCG00000000800	-1	PUS7L	protein_coding
5	74797677	74801648	ENSSSCG00000044451	-1		pseudogene
5	74834600	74882163	ENSSSCG00000000799	1	IRAK4	protein_coding
5	74868585	74893713	ENSSSCG00000000798	-1	TWF1	protein_coding
5	74887230	74887336	ENSSSCG00000019785	1	U6	snRNA
5	74917463	75406367	ENSSSCG00000000801	1	TMEM117	protein_coding
7	7503074	7640989	ENSSSCG00000051558	1	SYCP2L	protein_coding
7	7651600	7774018	ENSSSCG00000001045	-1	ELOVL2	protein_coding
7	7774210	7784029	ENSSSCG00000032146	1		protein_coding
7	7774542	7779936	ENSSSCG00000041131	1	SMIM13	protein_coding
7	7807044	8093553	ENSSSCG00000023956	-1	NEDD9	protein_coding
7	7965196	7969617	ENSSSCG00000048365	1		pseudogene
7	8063747	8063907	ENSSSCG00000021771	-1	U1	snRNA
7	8093890	8127414	ENSSSCG00000037420	1	TMEM170B	protein_coding
7	8135209	8135268	ENSSSCG00000036991	-1	ssc-mir-7136	miRNA
7	8243368	8314339	ENSSSCG00000001048	-1	ADTRP	protein_coding
7	8294690	8313654	ENSSSCG00000041448	-1		protein_coding
7	8423441	8432173	ENSSSCG00000042606	1		lncRNA
7	8441366	8472586	ENSSSCG00000047036	1		lncRNA
7	8448349	8453594	ENSSSCG00000044455	-1		lncRNA
7	8515365	8661687	ENSSSCG00000001049	1	HIVEP1	protein_coding
7	111576666	111766223	ENSSSCG00000002430	-1	EFCAB11	protein_coding
7	111767089	111853257	ENSSSCG00000002431	1	TDP1	protein_coding
7	111856943	111860522	ENSSSCG00000041236	1		lncRNA
7	111866983	111980663	ENSSSCG00000002432	1	KCNK13	protein_coding
7	112027921	112041489	ENSSSCG00000002433	1	PSMC1	protein_coding
7	112038234	112090511	ENSSSCG00000002434	-1	NRDE2	protein_coding
7	112103163	112111944	ENSSSCG00000046875	1		lncRNA
7	112103198	112111942	ENSSSCG00000051310	-1		lncRNA
7	112154880	112171744	ENSSSCG00000025768	1	CALM1	protein_coding
7	112270161	112519208	ENSSSCG00000002436	-1	TTC7B	protein_coding
7	112433262	112433386	ENSSSCG00000018191	-1		snoRNA
7	112527718	112547657	ENSSSCG00000046060	1		lncRNA
7	112561987	112753617	ENSSSCG00000024377	-1	RPS6KA5	protein_coding
7	112774892	112791438	ENSSSCG00000046040	-1		lncRNA
7	112814552	112821998	ENSSSCG00000043681	-1		lncRNA
7	112831659	112836629	ENSSSCG00000002438	1		protein_coding
7	112857857	112867327	ENSSSCG00000051016	1		lncRNA
9	49982284	49990508	ENSSSCG00000015140	-1	HSPA8	protein_coding
9	49983696	49983781	ENSSSCG00000031725	-1	SNORD14	snoRNA
9	49984113	49984199	ENSSSCG00000039904	-1	SNORD14	snoRNA
9	49989767	50093417	ENSSSCG00000022961	-1	CLMP	protein_coding
9	50149162	50150887	ENSSSCG00000050995	-1		lncRNA
9	50258971	50509799	ENSSSCG00000015144	1	GRAMD1B	protein_coding
9	50508198	50524628	ENSSSCG00000024299	-1	SCN3B	protein_coding
9	50508206	50605633	ENSSSCG00000015145	-1	ZNF202	protein_coding
9	50613020	50613958	ENSSSCG00000015146	-1	OR6X1	protein_coding
9	50634384	50635262	ENSSSCG00000045383	-1	OR6M1	protein_coding
9	50646452	50653127	ENSSSCG00000051288	-1		protein_coding
9	50666614	50667561	ENSSSCG00000048275	-1		protein_coding
9	50679697	50680644	ENSSSCG00000049437	-1		protein_coding
9	50704880	50706524	ENSSSCG00000033083	-1		protein_coding
9	50713124	50714062	ENSSSCG00000015150	-1	OR8D4	protein_coding
9	50730155	50732829	ENSSSCG00000015151	1		protein_coding
9	50751483	50751689	ENSSSCG00000049089	1	U3	snoRNA
9	50758169	50759113	ENSSSCG00000015152	1	OR4D5	protein_coding
9	50765646	50766608	ENSSSCG00000015153	-1	OR6T1	protein_coding
9	50781737	50782666	ENSSSCG00000015154	1		protein_coding
9	50798228	50799163	ENSSSCG00000050744	1		protein_coding
9	50816307	50817242	ENSSSCG00000044352	1		protein_coding
9	50829375	50830310	ENSSSCG00000050901	1		protein_coding
9	50839030	50839965	ENSSSCG00000043498	1		protein_coding
9	50853626	50854558	ENSSSCG00000049068	1		protein_coding
9	50909148	50910113	ENSSSCG00000015162	-1	OR10S1	protein_coding
9	50912582	50916389	ENSSSCG00000046679	1		lncRNA
9	50924623	50925621	ENSSSCG00000038942	-1	OR10G6	protein_coding
9	50942671	50943606	ENSSSCG00000045958	1		protein_coding
9	50952199	50953134	ENSSSCG00000048368	1		protein_coding
10	67471128	67473173	ENSSSCG00000050476	1		lncRNA
10	67483888	67488457	ENSSSCG00000041352	-1		lncRNA
10	67492074	67498468	ENSSSCG00000046968	1		lncRNA
10	67833285	68013512	ENSSSCG00000048251	-1		lncRNA
10	68148087	68467189	ENSSSCG00000011160	1	ADARB2	protein_coding
10	68416090	68535143	ENSSSCG00000029602	-1	WDR37	protein_coding
14	33657134	34317064	ENSSSCG00000009845	-1	SRRM4	protein_coding
14	34109013	34109569	ENSSSCG00000008848	1		protein_coding
14	34149304	34152535	ENSSSCG00000009848	-1		protein_coding
14	34156339	34317234	ENSSSCG00000009849	-1	SUDS3	protein_coding
14	34329443	34335002	ENSSSCG00000047016	1		lncRNA
14	34358260	34362442	ENSSSCG00000044361	-1		lncRNA
14	34378101	34380016	ENSSSCG00000050325	1		lncRNA
14	34389038	34391785	ENSSSCG00000046213	-1		lncRNA
14	34401224	34408250	ENSSSCG00000048202	1		lncRNA
14	34409070	34513025	ENSSSCG00000009850	1	TAOK3	protein_coding
14	34523901	34530142	ENSSSCG00000009851	-1		protein_coding
14	34557444	34607437	ENSSSCG00000009852	1	VSIG10	protein_coding
14	34570538	34579002	ENSSSCG00000050876	1		pseudogene
14	34608889	34632269	ENSSSCG00000009853	1	WSB2	protein_coding
14	34613943	34642588	ENSSSCG00000009854	-1	RFC5	protein_coding
14	34661734	34669834	ENSSSCG00000051660	1		lncRNA
14	34675813	35089984	ENSSSCG00000009855	1	KSR2	protein_coding
14	132233274	132234071	ENSSSCG00000049231	-1		protein_coding
14	132240887	132247816	ENSSSCG00000002980	1	AWN	protein_coding
14	132259062	132266068	ENSSSCG00000021947	1		protein_coding
14	132274241	132320855	ENSSSCG00000002978	1	PSP-II	protein_coding
14	132315434	132321592	ENSSSCG00000002977	-1	SPMI	protein_coding
14	132345670	132347571	ENSSSCG00000010717	-1	C14H10orf120	protein_coding
14	132367012	132372049	ENSSSCG00000047391	-1		lncRNA
14	132372470	132386488	ENSSSCG00000050268	1		protein_coding
14	132392244	132406384	ENSSSCG00000046807	1		protein_coding
14	132408439	132409489	ENSSSCG00000010718	1		protein_coding
14	132413259	132414113	ENSSSCG00000047410	1		protein_coding
14	132421061	132436254	ENSSSCG00000049267	1		protein_coding
14	132468455	132469622	ENSSSCG00000051569	-1		protein_coding
14	132482973	132495352	ENSSSCG00000010719	1		protein_coding
14	132504472	132522881	ENSSSCG00000023865	-1		protein_coding
14	132532235	132545741	ENSSSCG00000010721	1	PSTK	protein_coding
14	132544591	132563124	ENSSSCG00000023565	-1	IKZF5	protein_coding
14	132563309	132626841	ENSSSCG00000010723	1	ACADSB	protein_coding
14	132597139	132597207	ENSSSCG00000028775	1	ssc-mir-4331-2	miRNA
14	132685064	132686760	ENSSSCG00000010724	1	HMX3	protein_coding
14	132691119	132699485	ENSSSCG00000010725	1	HMX2	protein_coding
14	132703704	132832574	ENSSSCG00000010726	1	BUB3	protein_coding
14	132887437	132894674	ENSSSCG00000041864	1		lncRNA
14	133103152	133108641	ENSSSCG00000045341	1		lncRNA
15	12767783	12767887	ENSSSCG00000032571	-1	U6	snRNA
15	12953195	13073202	ENSSSCG00000040715	1	NXPH2	protein_coding
15	13134221	13207731	ENSSSCG00000032198	-1	SPOPL	protein_coding
15	13197306	13200335	ENSSSCG00000041316	1		protein_coding
15	13365730	13372903	ENSSSCG00000050537	1		lncRNA
15	13472639	13536967	ENSSSCG00000041464	1		lncRNA
18	16052663	16973768	ENSSSCG00000021562	1	PLXNA4	protein_coding
18	17398601	17442084	ENSSSCG00000047208	1		lncRNA
18	17444339	17494884	ENSSSCG00000016548	1		protein_coding
18	17501855	17832503	ENSSSCG00000016549	-1	MKLN1	protein_coding
