# Supplementary material for: Investigating the Features of PDO Green Hams during Salting: Insights for New Markers and Genomic Regions in Commercial Hybrid Pigs
Source: Animals (Basel). 2021 Jan 1;11(1):68. doi: 10.3390/ani11010068 (PMC7823679; doi:10.3390/ani11010068)
Supplement: Supplementary file 1 [file animals-11-00068-s001.zip › Table S6.xlsx]

## Sheet: Functional analysis results
Category	Term	Count	%	PValue	Genes	List Total	Pop Hits	Pop Total	Fold Enrichment	Bonferroni	Benjamini	FDR
KEGG_PATHWAY	hsa04740:Olfactory transduction	7	7.69231	0.00382829	OR6X1, OR6M1, OR10S1, OR8D4, CALM1, OR4D5, OR6T1	28	399	6879	4.31015	0.264239	0.306263	0.306263
GOTERM_MF_DIRECT	GO:0004984~olfactory receptor activity	7	7.69231	0.0115045	OR6X1, OR6M1, OR10G6, OR10S1, OR8D4, OR4D5, OR6T1	75	431	16881	3.65559	0.835543	0.96028	0.96028
GOTERM_MF_DIRECT	GO:0004930~G-protein coupled receptor activity	9	9.89011	0.0123113	OR6X1, ADGRB1, OR6M1, OR10G6, OR10S1, GPR20, OR8D4, OR4D5, OR6T1	75	710	16881	2.85313	0.855211	0.96028	0.96028
UP_KEYWORDS	Olfaction	7	7.69231	0.0131203	OR6X1, OR6M1, OR10G6, OR10S1, OR8D4, OR4D5, OR6T1	91	443	20581	3.57371	0.877536	1	1
GOTERM_BP_DIRECT	GO:0050911~detection of chemical stimulus involved in sensory perception of smell	7	7.69231	0.0140961	OR6X1, OR6M1, OR10G6, OR10S1, OR8D4, OR4D5, OR6T1	79	425	16792	3.50094	0.998246	1	1
GOTERM_CC_DIRECT	GO:0005886~plasma membrane	29	31.8681	0.0186346	OR6M1, GPR20, CLMP, OR8D4, SCN3B, OR4D5, PLXNA4, HSPA8, KCNK13, SLC2A12, TTC7B, OR10S1, IRAK4, SYTL3, OR6T1, ADCY10, ARC, PTP4A3, OR6X1, TAOK3, TDP1, ADGRB1, OR10G6, NOX3, CD247, ADTRP, EZR, CALM1, SGK1	86	4121	18224	1.49122	0.932112	1	1
UP_KEYWORDS	G-protein coupled receptor	9	9.89011	0.0309643	OR6X1, ADGRB1, OR6M1, OR10G6, OR10S1, GPR20, OR8D4, OR4D5, OR6T1	91	842	20581	2.41744	0.99327	1	1
GOTERM_CC_DIRECT	GO:0005925~focal adhesion	6	6.59341	0.0360238	HSPA8, NEDD9, TWF1, EZR, MPZL1, DCAF6	86	391	18224	3.25177	0.994734	1	1
GOTERM_BP_DIRECT	GO:0035556~intracellular signal transduction	6	6.59341	0.0394287	TIAM2, ADCY10, RPS6KA5, WSB2, KSR2, SGK1	79	403	16792	3.16462	1	1	1
UP_KEYWORDS	Transducer	9	9.89011	0.0429454	OR6X1, ADGRB1, OR6M1, OR10G6, OR10S1, GPR20, OR8D4, OR4D5, OR6T1	91	899	20581	2.26416	0.999069	1	1
GOTERM_BP_DIRECT	GO:0051436~negative regulation of ubiquitin-protein ligase activity involved in mitotic cell cycle	3	3.2967	0.0430742	PSMC1, BUB3, FBXO5	79	71	16792	8.98128	1	1	1
GOTERM_CC_DIRECT	GO:0030175~filopodium	3	3.2967	0.0434211	TIAM2, TWF1, EZR	86	71	18224	8.95382	0.99825	1	1
GOTERM_BP_DIRECT	GO:0051437~positive regulation of ubiquitin-protein ligase activity involved in regulation of mitotic cell cycle transition	3	3.2967	0.0486781	PSMC1, BUB3, FBXO5	79	76	16792	8.39041	1	1	1
UP_KEYWORDS	Sensory transduction	7	7.69231	0.0506976	OR6X1, OR6M1, OR10G6, OR10S1, OR8D4, OR4D5, OR6T1	91	609	20581	2.5996	0.999745	1	1
GOTERM_BP_DIRECT	GO:0006397~mRNA processing	4	4.3956	0.0506987	SRRM4, SCAF8, KHDRBS3, ADARB2	79	179	16792	4.74988	1	1	1
KEGG_PATHWAY	hsa04713:Circadian entrainment	3	3.2967	0.0529767	ADCY10, RPS6KA5, CALM1	28	95	6879	7.75827	0.987151	1	1
UP_KEYWORDS	Phosphoprotein	45	49.4505	0.0553044	SLC45A4, GRAMD1B, RGS17, HMX3, KHDRBS3, NEDD9, TMEM181, TWF1, RCSD1, DCAF6, SCAF8, MYCT1, RPS6KA5, TAGAP, HIVEP1, FBXO5, BUB3, SUDS3, ZNF202, MPZL1, SMIM13, HSPA8, SRRM4, POU2F1, DYNLT1, EYA4, TTC7B, KSR2, IRAK4, PUS7L, DUSP27, ACADSB, RSPH3, TIAM2, FNDC1, TAOK3, PSMC1, TDP1, TMEM117, ADGRB1, CD247, EZR, VIP, CALM1, SGK1	91	8246	20581	1.23422	0.999882	1	1
GOTERM_BP_DIRECT	GO:0007186~G-protein coupled receptor signaling pathway	9	9.89011	0.056654	OR6X1, ADGRB1, OR6M1, OR10G6, OR10S1, OR8D4, CALM1, VIP, OR4D5	79	899	16792	2.12793	1	1	1
UP_SEQ_FEATURE	topological domain:Extracellular	19	20.8791	0.0569449	SLC2A12, OR6M1, OR10S1, GPR20, TMEM170B, VSIG10, OR6T1, OR6X1, CLMP, GPA33, ADGRB1, OR10G6, NOX3, OR8D4, CD247, SCN3B, OR4D5, PLXNA4, MPZL1	89	2787	20063	1.53682	1	1	1
UP_KEYWORDS	mRNA processing	5	5.49451	0.0578317	HSPA8, SRRM4, SCAF8, KHDRBS3, ADARB2	91	332	20581	3.4061	0.999923	1	1
UP_SEQ_FEATURE	active site:Proton donor	4	4.3956	0.0578625	PTP4A3, TDP1, EYA4, ADARB2	89	200	20063	4.50854	1	1	1
UP_KEYWORDS	Nucleus	31	34.0659	0.0585542	RGS17, HMX3, KHDRBS3, SYCP2L, NEDD9, TCF21, ADARB2, DCAF6, IKZF5, SCAF8, MYCT1, RPS6KA5, MAEL, HIVEP1, FBXO5, BUB3, SUDS3, ZNF202, RFC5, HSPA8, SRRM4, POU2F1, EYA4, ADCY10, PSMC1, ZFAT, TDP1, SPOPL, TBPL1, SGK1, HMX2	91	5244	20581	1.33698	0.999932	1	1
GOTERM_BP_DIRECT	GO:0048026~positive regulation of mRNA splicing, via spliceosome	2	2.1978	0.0674827	HSPA8, HMX2	79	15	16792	28.3409	1	1	1
UP_KEYWORDS	Stress response	3	3.2967	0.0710826	HSPA8, RPS6KA5, SGK1	91	100	20581	6.78495	0.999992	1	1
UP_KEYWORDS	Membrane	41	45.0549	0.0710902	SLC45A4, GRAMD1B, RGS17, OR6M1, GPR20, TMEM181, VSIG10, MYCT1, CLMP, GPA33, MPC2, OR8D4, SCN3B, OR4D5, PLXNA4, MPZL1, SMIM13, HSPA8, ELOVL2, KCNK13, SLC2A12, TTC7B, OR10S1, KSR2, TMEM170B, SYTL3, OR6T1, ADCY10, ARC, PTP4A3, OR6X1, TAOK3, PSMC1, TMEM117, ADGRB1, OR10G6, NOX3, CD247, ADTRP, EZR, SGK1	91	7494	20581	1.23736	0.999992	1	1
KEGG_PATHWAY	hsa04722:Neurotrophin signaling pathway	3	3.2967	0.0798355	RPS6KA5, IRAK4, CALM1	28	120	6879	6.14196	0.998714	1	1
GOTERM_MF_DIRECT	GO:0004674~protein serine/threonine kinase activity	5	5.49451	0.0829741	RPS6KA5, TAOK3, KSR2, IRAK4, SGK1	75	376	16881	2.99309	0.999999	1	1
GOTERM_BP_DIRECT	GO:0010765~positive regulation of sodium ion transport	2	2.1978	0.0847056	SCN3B, SGK1	79	19	16792	22.3744	1	1	1
UP_SEQ_FEATURE	repeat:WD 5	4	4.3956	0.0862104	WDR37, WSB2, BUB3, DCAF6	89	237	20063	3.80467	1	1	1
GOTERM_MF_DIRECT	GO:0016301~kinase activity	4	4.3956	0.0892416	TAOK3, IRAK4, CALM1, PSTK	75	241	16881	3.73577	1	1	1
UP_KEYWORDS	Cell membrane	20	21.978	0.0920846	HSPA8, OR6M1, TTC7B, OR10S1, GPR20, OR6T1, ADCY10, ARC, PTP4A3, OR6X1, CLMP, TAOK3, ADGRB1, OR10G6, OR8D4, ADTRP, EZR, SGK1, OR4D5, PLXNA4	91	3175	20581	1.42466	1	1	1
UP_KEYWORDS	Serine/threonine-protein kinase	5	5.49451	0.0936732	RPS6KA5, TAOK3, KSR2, IRAK4, SGK1	91	393	20581	2.87742	1	1	1
GOTERM_BP_DIRECT	GO:0006281~DNA repair	4	4.3956	0.096179	RFC5, TAOK3, TDP1, EYA4	79	235	16792	3.61799	1	1	1
