# Supplementary material for: Investigating the Features of PDO Green Hams during Salting: Insights for New Markers and Genomic Regions in Commercial Hybrid Pigs
Source: Animals (Basel). 2021 Jan 1;11(1):68. doi: 10.3390/ani11010068 (PMC7823679; doi:10.3390/ani11010068)
Supplement: Supplementary file 1 [file animals-11-00068-s001.zip › table S7.xlsx]

## Sheet: ASGA0031014
ASGA0031014	Target_ID	Optimal_offset	p-value	E-value	q-value	Overlap	Query_consensus	Target_consensus	Orientation
CTGGTKAGCAGGACTGYGTGGGTAAACAAGATC	FOXI1_full_1	-21	9.57632e-05	0.17314	0.0502638	7	CTGGTTAGCAGGACTGTGTGGGTAAACAAGATC	GTAAACA	+
	MA0042.2	-21	9.57632e-05	0.17314	0.0502638	7	CTGGTTAGCAGGACTGTGTGGGTAAACAAGATC	GTAAACA	+
	FOXO1_DBD_1	-21	9.74015e-05	0.176102	0.0502638	8	CTGGTTAGCAGGACTGTGTGGGTAAACAAGATC	GTAAACAA	+
	FOXO3_full_2	-21	9.74015e-05	0.176102	0.0502638	8	CTGGTTAGCAGGACTGTGTGGGTAAACAAGATC	GTAAACAA	+
	MA0157.2	-21	9.74015e-05	0.176102	0.0502638	8	CTGGTTAGCAGGACTGTGTGGGTAAACAAGATC	GTAAACAA	+
	FOXJ2_DBD_2	-21	0.000120003	0.216965	0.0502638	8	CTGGTTAGCAGGACTGTGTGGGTAAACAAGATC	GTAAACAA	+
	FOXO6_DBD_2	-21	0.000133296	0.241	0.0502638	7	CTGGTTAGCAGGACTGTGTGGGTAAACAAGATC	GTAAACA	+
	MA0849.1	-21	0.000133296	0.241	0.0502638	7	CTGGTTAGCAGGACTGTGTGGGTAAACAAGATC	GTAAACA	+
	Foxj3_DBD_3	-21	0.000144659	0.261543	0.0502638	8	CTGGTTAGCAGGACTGTGTGGGTAAACAAGATC	GTAAACAA	+
****	FOXO3_full_3	-15	0.000160339	0.289894	0.0502638	11	CTGGTTAGCAGGACTGTGTGGGTAAACAAGATC	GTGTGGGGAAA	-
	FOXJ3_DBD_1	-21	0.000171711	0.310454	0.0502638	8	CTGGTTAGCAGGACTGTGTGGGTAAACAAGATC	GTAAACAA	+
	MA0614.1	-21	0.000171711	0.310454	0.0502638	8	CTGGTTAGCAGGACTGTGTGGGTAAACAAGATC	GTAAACAA	+
	MA0480.1	-20	0.000181711	0.328534	0.0502638	11	CTGGTTAGCAGGACTGTGTGGGTAAACAAGATC	TGTAAACAGGA	-
	MA0613.1	-21	0.000201516	0.364342	0.0517606	8	CTGGTTAGCAGGACTGTGTGGGTAAACAAGATC	GTAAACAA	+
	Foxg1_DBD_3	-21	0.000224627	0.406126	0.0538503	7	CTGGTTAGCAGGACTGTGTGGGTAAACAAGATC	GTAAACA	+
	FOXO4_DBD_2	-21	0.000270166	0.488461	0.0571478	7	CTGGTTAGCAGGACTGTGTGGGTAAACAAGATC	GTAAACA	+
	MA0848.1	-21	0.000270166	0.488461	0.0571478	7	CTGGTTAGCAGGACTGTGTGGGTAAACAAGATC	GTAAACA	+
	MA0031.1	-21	0.000309699	0.559935	0.0618706	8	CTGGTTAGCAGGACTGTGTGGGTAAACAAGATC	GTAAACAT	+
	Foxk1_DBD_2	-21	0.000413971	0.74846	0.0743222	7	CTGGTTAGCAGGACTGTGTGGGTAAACAAGATC	GTAAACA	+
	FOXD2_DBD_2	-21	0.000464589	0.839977	0.0743222	7	CTGGTTAGCAGGACTGTGTGGGTAAACAAGATC	GTAAACA	+
	MA0847.1	-21	0.000464589	0.839977	0.0743222	7	CTGGTTAGCAGGACTGTGTGGGTAAACAAGATC	GTAAACA	+
****	FOXO1_DBD_3	-14	0.0004915	0.888633	0.0743222	12	CTGGTTAGCAGGACTGTGTGGGTAAACAAGATC	CGTGTGGGGAAA	-
****	FOXO4_DBD_3	-14	0.0004915	0.888633	0.0743222	12	CTGGTTAGCAGGACTGTGTGGGTAAACAAGATC	CGTGTGGGGAAA	-
	FOXP3_DBD	-21	0.000516703	0.934199	0.0743222	7	CTGGTTAGCAGGACTGTGTGGGTAAACAAGATC	GTAAACA	+
	MA0850.1	-21	0.000516703	0.934199	0.0743222	7	CTGGTTAGCAGGACTGTGTGGGTAAACAAGATC	GTAAACA	+
	FOXD3_DBD_2	-21	0.000806419	1.45801	0.103567	7	CTGGTTAGCAGGACTGTGTGGGTAAACAAGATC	GTAAACA	+
	FOXL1_full_1	-21	0.000806419	1.45801	0.103567	7	CTGGTTAGCAGGACTGTGTGGGTAAACAAGATC	GTAAACA	+
	MA0033.2	-21	0.000806419	1.45801	0.103567	7	CTGGTTAGCAGGACTGTGTGGGTAAACAAGATC	GTAAACA	+
	MA1103.1	-19	0.00134908	2.43914	0.167285	11	CTGGTTAGCAGGACTGTGTGGGTAAACAAGATC	ATGTAAACAAG	+
	FOXB1_full	-20	0.00188065	3.40022	0.223814	9	CTGGTTAGCAGGACTGTGTGGGTAAACAAGATC	TGTAAACAA	+
	UP00096_2	-10	0.00192944	3.48844	0.223814	17	CTGGTTAGCAGGACTGTGTGGGTAAACAAGATC	GTATTGGGTGGGTATTT	+
	MA0074.1	-19	0.00206547	3.73437	0.232106	14	CTGGTTAGCAGGACTGTGTGGGTAAACAAGATC	GGGTCATCGGGTTCA	+
	Foxc1_DBD_2	-21	0.00249471	4.51043	0.258862	7	CTGGTTAGCAGGACTGTGTGGGTAAACAAGATC	ATAAACA	+
	MA0084.1	-21	0.00250267	4.52483	0.258862	9	CTGGTTAGCAGGACTGTGTGGGTAAACAAGATC	GTAAACAAT	+
	Foxj3_DBD_4	-21	0.00251952	4.5553	0.258862	12	CTGGTTAGCAGGACTGTGTGGGTAAACAAGATC	GTAAACATAAACA	+
	ZNF143_DBD	-8	0.00312233	5.64517	0.303455	16	CTGGTTAGCAGGACTGTGTGGGTAAACAAGATC	CAATGCATTGTGGGTA	-
	MA0088.2	-8	0.00312233	5.64517	0.303455	16	CTGGTTAGCAGGACTGTGTGGGTAAACAAGATC	CAATGCATTGTGGGTA	-
	ZNF75A_DBD	-16	0.00321748	5.8172	0.304473	12	CTGGTTAGCAGGACTGTGTGGGTAAACAAGATC	TGTGGGAAAAGC	-
